# Supplementary material for: On the Structural Peculiarities of Self-Reinforced Composite Materials Based on UHMWPE Fibers
Source: Polymers (Basel). 2021 Apr 27;13(9):1408. doi: 10.3390/polym13091408 (PMC8123710; doi:10.3390/polym13091408)
Supplement: Supplementary file 1 [file polymers-13-01408-s001.zip]

Archive with 4 entries (4 files):
- Video-170C.mp4
- Video-150C.mp4
- Video-160C-25MPa.mp4
- Video-160C-50MPa.mp4
